# Supplementary material for: Transcriptomic Analysis for Diurnal Temperature Differences Reveals Gene-Regulation-Network Response to Accumulation of Bioactive Ingredients of Protocorm-like Bodies in Dendrobium officinale
Source: Plants (Basel). 2024 Mar 18;13(6):874. doi: 10.3390/plants13060874 (PMC10975105; doi:10.3390/plants13060874)
Supplement: Supplementary file 1 [file plants-13-00874-s001.zip]

Archive with 5 entries (5 files):
- Table S1-7.pdf
- Figure S1.png
- Figure S2.png
- Figure S3.png
- Figure S4.png
